# Supplementary material for: USP5-Beclin 1 axis overrides p53-dependent senescence and drives Kras-induced tumorigenicity
Source: Nat Commun. 2022 Dec 17;13:7799. doi: 10.1038/s41467-022-35557-y (PMC9759531; doi:10.1038/s41467-022-35557-y)
Supplement: Supplementary file 4 — Source Data [file 41467_2022_35557_MOESM4_ESM.xlsx]

## Sheet: Figure 1
Figure 1a	A549-RFP-GFP-LC3									H292-RFP-GFP-LC3
	GFP				RFP					GFP				RFP
Vec	21.2954	16.0689	14.9314		35.1139	28.6732	29.6522			9.91913	9.25511	6.96111		20.7472	19.9158	17.8162
USP5	56.8446	52.7181	41.4962		80.9629	72.3471	64.2268			22.6706	17.1467	19.6331		46.3922	40.6294	41.0971
USP5W209A	16.4973	23.1046	20.3885		27.3491	31.3681	32.2006			6.01685	6.02502	4.72698		22.9	19.7639	17.1941
Figure 1b	LC3-II/GAPDH
		Vec				USP5				USP5W209A
A549	1	1	1		2.93326	1.5261	1.65956		0.606465	1.17462	1.19308
H292	1	1	1		2.36714	2.94616	1.87565		1.35333	0.586991	1.4656
Figure 1c	LC3-II/GAPDH
	shC				shUSP5 #1				shUSP5 #2
A549	1	1	1		0.608065	0.342191	0.304422		0.657136	0.464118	0.246679
H292	1	1	1		0.16923	0.65929	0.61084		0.161489	0.57222	0.638906
Figure 1d	SA-b-gal
	shC				shUSP5 #1				shUSP5 #2
A549	2.2291	5.4156	3.55556		78.8345	77.5128	73.2002		78.6255	68.6755	68.6869
H292	4.67857	4.49762	3.39869		76.5457	89.8095	65.7067		76.5996	73.9121	66.8667
Figure 1f	LC3-II/GAPDH
		shC				shUSP5				shUSP5+Beclin 1				shUSP5+Beclin 1S90+93A
A549	1	1	1		0.451796	0.26278	0.143851		2.22995	0.893477	1.41392		0.659406	0.421007	0.332071
H292	1	1	1		0.409214	0.555154	0.547963		1.27196	1.29176	0.940578		0.683791	0.413312	0.558544
Figure 1g	SA-b-gal
		shC				shUSP5				shUSP5+Beclin 1				shUSP5+Beclin 1S90+93A
A549	2.22222	10.4566	1.55635		86.779	65.1123	86.6464		14.3964	20.9217	10.6857		70.3279	78.6504	77.2991
H292	2.63427	5.169	2.41777		85.2228	73.9926	86.6007		20.0847	19.997	8.63003		70.3042	65.0613	79.0147
Figure 1k	Tumor weight (g)
	shC		shUSP5		shUSP5+Beclin 1		shUSP5+Beclin 1S90+93A
	0.4		0.11		0.18		0.1
	0.52		0.03		0.26		0.06
	0.26		0.03		0.32		0.03
	0.31		0.03		0.23		0.04
	0.27		0.02		0.19		0.02
Figure 1l	Tumor volume (mm3)
day				shC						shUSP5						shUSP5+Beclin 1						shUSP5+Beclin 1S90+93A
20		50.8133	30.9591	122.192	95.25	30.9591		11.3724	8.625	0	0	0		60.7475	48.377	55.016	34.9409	37.6		13.271	7.8125	0	0	0
22		164.075	139.606	151.403	178.608	72.6192		24.2852	9.464	0	0	0		67.968	121.838	83.824	60.75	55.6875		15.4568	8.125	0	0	0
24		155.399	185.664	130.062	238.14	93.8206		26.2706	4.84	9.464	6.6125	0		118.264	150.089	60.9381	72.828	56.8642		34.225	45.5625	5.566	6.912	0
26		217.562	301.18	220.981	97.7525	239.58		44.528	6.0835	10.14	6.877	0		147.345	180.721	103.948	93.0611	132.168		34.9673	42.7119	8.788	5.808	0
28		154.8	355.914	257.094	375.84	253.009		63.75	6.912	7.8125	6.0835	13.95		160.744	249.677	152.177	143.083	178.544		57.6	49.1834	8.788	6.0835	6.0835
30		561.283	443.785	438.558	177.315	307.727		71.2257	7.8125	6.0835	6.348	8.125		242.084	286.924	294.24	241.528	257.882		54.7888	39.7535	8.788	6.0835	6.912
32		663.647	311.369	426.397	468.468	196.585		94.1015	21.4375	37.044	6.912	6.912		339.575	242.074	356.224	353.92	258.267		100.618	22.6625	39.7535	7.2	6.912
34		493.747	534.578	537.92	233.281	837.068		39.7535	83.1875	34.4	7.8125	6.912		457.111	313.326	412.793	398.109	302.502		21.4375	32	102.85	6.912	7.8125
36		950.4	573.047	682.363	804.08	349.272		87.808	34.4605	7.8125	7.8125	7.8125		397.388	552.445	385.332	486	362.404		87.5	36.1415	24.624	7.488	7.8125
Figure 1n	Ki67+ cells (%)
	shC		shUSP5		shUSP5+Beclin 1		shUSP5+Beclin 1S90+93A
	54.4566		9.31618		53.3554		31.8021
	55.2035		12.9122		51.9979		24.7553
	56.3389		24.0251		52.002		11.545
	61.7295		17.9201		49.3244		15.9763
	77.8796		18.1618		40.9632		21.4657
Figure 1p	USP5 expression (AOD)				Beclin 1 expression (AOD)				Figure 1q	USP5 expression (AOD)	Beclin 1 expression (AOD)				Figure 1r	Survival	OS				Survival	OS
	Adjacent	Tumor			Adjacent	Tumor				0.0908676	0.0753919						Days elapsed	USP5-Low	USP5-High			Days elapsed	Beclin 1-Low	Beclin 1-High
	0.0646842	0.0908676			0.0155589	0.0753919				0.0615336	0.0881504					0.0615336	40	1			0.0881504	40	1
	0.0251563	0.0615336			0.0643472	0.0881504				0.0470045	0.101234					0.0470045	39	1			0.101234	39	1
	0.0359759	0.0470045			0.0523427	0.101234				0.069119	0.149308					0.1043	83	1			0.0600487	14	1
	0.0686872	0.069119			0.0740721	0.149308				0.119619	0.118108					0.0994789	62	0			0.0424274	49	0
	0.00984765	0.119619			0.0514301	0.118108				0.0833299	0.134202					0.090746	56	0			0.0311444	43	0
	0.0549692	0.0833299			0.0761334	0.134202				0.125734	0.0600487					0.0902792	13	1			0.0569998	35	1
	0.0580126	0.125734			0.0775228	0.0600487				0.217935	0.151509					0.0979559	21	1			0.102932	62	0
	0.0712051	0.217935			0.187165	0.151509				0.140808	0.0424274					0.0993773	43	0			0.0844046	56	0
	0.0642723	0.140808			0.0364766	0.0424274				0.130675	0.0569998					0.0453931	16	1			0.0572563	41	1
	0.076458	0.132795			0.0245355	0.0311444				0.1043	0.167514					0.00103209	71	0			0.0961824	27	1
	0.0786133	0.130675			0.031267	0.0569998				0.214088	0.177918					0.098118	39	1			0.101535	62	0
	0.0151462	0.104299			0.0630836	0.177918				0.203239	0.120747					0.02342	70	0			0.0743676	43	0
	0.0580018	0.214088			0.0558045	0.120747				0.215494	0.165341					0.0897187	46	1			0.0591149	16	1
	0.029257	0.203239			0.0833003	0.165341				0.0994789	0.102932					0.0863641	48	0			0.0268436	71	0
	0.075705	0.215494			0.00859556	0.102932				0.090746	0.0844046					0.0975946	33	1			0.0999449	48	0
	0.0283892	0.0994789			0.0483476	0.0844046				0.0747476	0.0957922					0.0561366	73	0			0.0628217	48	0
	0.0123547	0.090746			0.0508889	0.0957922				0.0902792	0.179967					0.00400811	47	1			0.0689336	42	0
	0.0528399	0.0747476			0.0864596	0.179967				0.12024	0.0572563					0.0795915	16	1			0.0367172	47	1
	0.0745353	0.0902792			0.031507	0.0572563				0.110507	0.133447					0.034099	54	0			0.10195	54	0
	0.0485821	0.12024			0.0897982	0.133447				0.130509	0.137415					0.0810055	50	0			0.0789788	50	0
	0.0944908	0.110507			0.106017	0.137415				0.0510392	0.123588					0.0656379	28	1			0.0635766	17	1
	0.069291	0.130509			0.0791514	0.123588				0.218397	0.190765					0.104719	17	1			0.087365	33	1
	0.0547217	0.0510392			0.08543	0.190765				0.139956	0.0961824					0.0832219	33	1			0.079245	73	0
	0.0317244	0.218397			0.107476	0.0961824				0.115761	0.101535					0.0037306	73	0			0.0894451	22	1
	0.0823224	0.139956			0.10323	0.101535				0.107065	0.111017					0.0984417	22	1			0.104221	46	1
	0.095011	0.115761			0.0619442	0.111017				0.0993773	0.0743676					0.103744	46	1			0.166958	46	0
	0.0615131	0.107065			0.178614	0.231654				0.148085	0.123073					0.058012	83	0			0.0171808	83	0
	0.0757828	0.0979559			0.0455622	0.0743676				0.0453931	0.0591149					0.0920145	72	0			0.0381635	72	0
	0.096072	0.0993773			0.0270827	0.123073				0.164935	0.249287					0.0129295	32	1			0.0367994	32	1
	0.0747202	0.148085			0.0709304	0.0591149				0.00103209	0.0268436					0.0022794	57	0			0.064314	64	0
	0.0454685	0.0453931			0.0990946	0.249287				0.119526	0.1505					0.0557845	23	1			0.0667156	57	0
	0.0576262	0.164935			0.0124227	0.0268436				0.098118	0.169604					0.115761	62	0			0.051457	12	1
	0.0666396	0.119526			0.109795	0.1505				0.151334	0.189285					0.119526	66	0			0.0388566	23	1
	0.0701159	0.098118			0.175278	0.169604				0.163227	0.139581					0.119619	67	0			0.0739814	21	1
	0.0702094	0.151334			0.144987	0.189285				0.130012	0.0999449					0.125734	14		1		0.149308	12		1
	0.082721	0.163227			0.0942828	0.139581				0.134637	0.120267					0.217935	31		1		0.134202	9		1
	0.0695321	0.130012			0.0672837	0.0999449				0.0531728	0.0809212					0.140808	49		0		0.151509	31		1
	0.0766113	0.134637			0.131219	0.120267				0.164642	0.156252					0.132795	43		0		0.167514	83		1
	0.0280152	0.0531728			0.0790335	0.0809212				0.110438	0.173997					0.130675	35		1		0.177918	5		1
	0.043062	0.164642			0.0603564	0.156252				0.02342	0.140835					0.214088	5		1		0.120747	70		1
	0.0605546	0.110438			0.169685	0.173997				0.0897187	0.10893					0.203239	70		1		0.165341	22		1
	0.0359108	0.02342			0.0694996	0.140835				0.158099	0.123591					0.215494	22		1		0.179967	13		1
	0.0200765	0.0897187			0.0929261	0.10893				0.173403	0.150246					0.12024	41		1		0.137415	43		1
	0.0554591	0.158099			0.0887197	0.123591				0.00087829	0.118292					0.130509	43		1		0.190765	20		1
	0.106781	0.173403			0.105145	0.150246				0.0863641	0.0628217					0.218397	20		1		0.111017	7		1
	0.0601122	0.000878289			0.0410485	0.118292				0.150313	0.0689336					0.139956	27		1		0.231654	21		1
	0.0744491	0.0863641			0.132812	0.0628217				0.100816	0.0537051					0.107065	7		1		0.123073	20		1
	0.143402	0.150313			0.0299895	0.0689337				0.00780836	0.0805918					0.148085	20		1		0.249287	9		1
	0.0524615	0.100816			0.00716699	0.0537051				0.12191	0.0939605					0.164935	9		1		0.169604	39		1
	0.0520994	0.00780836			0.0827125	0.0805918				0.0975946	0.135963					0.151334	55		0		0.189285	55		0
	0.0201492	0.12191			0.0643032	0.0939605				0.157972	0.106629					0.163227	34		1		0.139581	34		1
	0.129466	0.0975946			0.135399	0.135963				0.142132	0.154382					0.130012	48		0		0.120267	42		0
	0.0852263	0.157972			0.0741877	0.106629				0.132999	0.121379					0.134637	42		0		0.156252	46		1
	0.0404143	0.142132			0.0556042	0.154382				0.086439	0.122212					0.164642	46		1		0.173997	25		1
	0.0783321	0.132999			0.126228	0.121379				0.174875	0.175305					0.110438	25		1		0.140835	70		0
	0.0778732	0.086439			0.126872	0.122212				0.0854698	0.0473337					0.158099	42		1		0.10893	46		1
	0.0678615	0.174875			0.0769129	0.175305				0.136646	0.0691548					0.173403	27		1		0.123591	42		1
	0.101484	0.0854698			0.0968925	0.0473337				0.0698839	0.137003					0.150313	42		0		0.150246	27		1
	0.0518722	0.136646			0.0495873	0.0691548				0.0561366	0.120844					0.142132	58		0		0.135963	33		1
	0.0543949	0.0698839			0.0875629	0.137003				0.00400811	0.0367172					0.132999	15		0		0.154382	58		0
	0.0301058	0.0561366			0.131807	0.120844				0.0795915	0.132436					0.174875	48		0		0.121379	15		0
	0.00678837	0.0290333			0.068177	0.132436				0.198228	0.115528					0.136646	11		1		0.175305	48		0
	0.0647127	0.0795915			0.119388	0.115528				0.034099	0.10195					0.198228	4		1		0.132436	16		1
	0.0437893	0.198228			0.0827361	0.10195				0.0810055	0.0789788					0.146383	42		1		0.115528	4		1
	0.0751749	0.034099			0.0741479	0.0789788				0.0656379	0.124766					0.205523	54		0		0.124766	28		1
	0.0546729	0.0810055			0.0256248	0.124766				0.104719	0.0635766					0.131084	46		0		0.167809	42		1
	0.0421364	0.0656379			0.0335275	0.0635766				0.0279159	0.0373717					0.195054	4		1		0.111333	8		1
	0.120312	0.104719			0.0657957	0.087365				0.0832219	0.087365					0.160614	21		1		0.206848	54		0
	0.0392444	0.0279159			0.0300537	0.079245				0.0037306	0.079245
	0.0724179	0.0832219			0.0794074	0.167809				0.146383	0.167809
	0.0554916	0.0037306			0.0395758	0.111333				0.0926788	0.111333
	0.0331942	0.146383			0.0863648	0.0894451				0.0984417	0.0894451
	0.0399568	0.0926789			0.113408	0.206848				0.205523	0.206848
	0.0668258	0.0984417			0.0659852	0.104221				0.103744	0.104221
	0.0558578	0.205523			0.128576	0.166958				0.131084	0.166958
	0.0363569	0.103744			0.0178097	0.0923237				0.101961	0.0923237
	0.11898	0.131084			0.096343	0.0908217				0.058012	0.0171808
	0.0473278	0.0715339			0.0726141	0.0381635				0.195054	0.0908218
	0.0019363	0.058012			0.0111617	0.0367994				0.0920145	0.0381635
	0.0881041	0.195054			0.0348704	0.064314				0.0129295	0.0367994
	0.0835452	0.0920145			0.0468165	0.0667156				0.0022794	0.0667156
	0.0431472	0.0129295			0.129944	0.051457				0.103235	0.051457
	0.0803443	0.130303			0.118753	0.0388566				0.0557845	0.0388566
	0.101476	0.103235			0.0339902	0.101253				0.0885781	0.079178
	0.0895678	0.0557845			0.0761379	0.079178				0.0734552	0.0657323
	0.0695133	0.0885781			0.0345576	0.0657323				0.117411	0.085858
	0.00318272	0.0734552			0.0711587	0.085858				0.0792091	0.0774229
	0.00519812	0.0792091			0.0440348	0.0774229

## Sheet: Figure 2
Figure 2a	BECN1 mRNA level (Fold)
		Vec				USP5				USP5W209A
A549	1.13619	0.946183	0.917624		0.979522	1.03346	0.987023		1.02171	0.91015	1.06814
H292	0.949633	1.16865	0.88172		0.818229	1.02522	1.15655		0.862061	1.04804	1.0899
Figure 2b	Remaining of Beclin 1 protein (%)
		Vec				USP5				USP5W209A
0	100	100	100		100	100	100		100	100	100
4	83.0423	83.1506	68.9021		86.3545	94.5266	83.2539		87.1614	68.2125	75.7721
8	62.6235	72.4666	40.9093		82.6815	88.0304	84.1		60.9901	50.6214	56.2391
12	49.3215	49.9276	32.3377		75.3386	73.8091	72.7936		55.51	50.5437	40.9493
16	37.8652	40.1989	23.8848		74.5361	61.9067	73.9931		43.5009	43.2927	34.0063
24	25.9379	22.4696	17.5778		67.2924	45.1768	73.421		27.521	28.363	17.5614
Figure 2c	Remaining of Beclin 1 protein (%)
		shC				shUSP5
0	100	100	100		100	100	100
3	92.1226	114.672	90.2706		80.8364	84.1096	76.3867
6	67.8102	73.119	84.9829		48.8688	44.0629	51.6563
9	55.3407	50.3826	61.4691		20.4242	27.9979	41.4972
12	29.0804	30.6125	42.9404		14.0307	19.9914	25.6
15	35.7069	28.9871	35.4362		12.3493	20.5208	18.4841

## Sheet: Figure 3
Figure 3a	Remaining of p53 protein (%)
A549		shC				shUSP5
0	100	100	100		100	100	100
10	75.6996	76.0545	79.2695		85.1366	89.4293	84.7505
20	61.3109	54.4091	58.2006		68.4727	66.5235	64.7987
30	52.9527	45.7871	49.0355		66.8566	61.6446	55.4139
40	25.4851	34.1509	36.3785		60.2174	54.3643	55.0804
	Remaining of p53 protein (%)
H292		shC				shUSP5
0	100	100	100		100	100	100
10	72.0527	64.1898	75.5692		72.3836	76.3978	79.0533
20	55.4684	52.4095	54.7588		64.9776	71.5484	72.8942
30	53.8251	38.5032	52.9051		61.3591	62.6612	62.7798
40	39.8388	36.4612	44.579		47.5247	59.7772	55.1887
Figure 3c	SA-b-gal
		shC				shUSP5				shUSP5+shp53 #1				shUSP5+shp53 #2
A549	3.58176	8.3128	13.7077		82.4468	84.3868	62.3958		33.0086	29.1676	18.0043		33.0576	30.9095	15.8592
H292	2.32448	7.14882	3.77201		92.8439	59.263	76.6689		3.0321	17.6048	24.0122		16.1152	25.2519	32.3599
Figure 3g	Tumor weight (g)
	shC		shUSP5		shUSP5+shp53
	0.118		0.012		0.097
	0.124		0.014		0.11
	0.18		0.005		0.102
	0.169		0.006		0.127
	0.264		0.01		0.138
Figure 3h	Tumor volume (mm3)
day				shC						shUSP5						shUSP5+shp53
18		51.7715	49.2687	58.081	51.7715	62.0978		0	0.864	0.864	0.864	0		59.5477	26.1568	39.7535	32.644	16.6931
20		49.4554	80.3374	48.0707	75.9492	69.1559		0	0.864	0.864	0.864	0.864		66.3255	42.592	39.7535	39.7535	17.7473
22		96.4971	101.967	115.722	97.556	56.6945		0	0.864	0.864	1.372	0.864		25.3265	49.9487	26.1568	43.1754	83.1875
24		142.465	82.1916	145.119	183.645	73.6522		1.372	1.372	1.372	1.372	1.372		67.1089	45.9763	57.6299	79.61	51.9115
26		221.33	288.99	249.158	323.816	67.3713		2.048	2.048	1.372	1.372	1.372		172.827	90.8928	119.168	109.33	150.381
28		314.683	163.171	188.307	397.839	241.3		4	2.048	2.048	1.6875	1.6875		116.436	119.082	180.506	80.779	193.443
30		344.996	307.966	337.908	431.401	195.369		1.6875	2.048	3.4295	4	2.048		214.33	178.721	149.077	153.702	116.231
32		380.894	444.371	227.061	322.576	279.738		4.6305	1.6875	5.324	3.4295	2.916		226.282	193.186	172.23	159.486	148.044
Figure 3j	Ki67+ cells (%)
	shC		shUSP5		shUSP5+shp53
	62.5344		25.7642		67.3521
	62.5904		21.3814		57.1278
	65.0405		22.7906		50.1044
	64.1066		29.7689		49.0194
	74.0967		28.1252		50.7998

## Sheet: Figure 4
Figure 4b	SA-b-gal
		shC				shBeclin 1 #1				shBeclin 1 #2
A549	3.53372	8.05926	5.0418		74.3721	87.4142	69.7376		58.6556	58.4695	63.3933
H292	3.82636	9.24248	4.56969		82.7984	73.9777	70.8017		76.9188	62.2185	76.4231
Figure 4e	SA-b-gal
		shC				shBeclin 1				shBeclin 1+shp53 #1				shBeclin 1+shp53 #2
A549	5.71259	5.68052	7.35564		85.2938	65.5257	59.9352		5.01238	22.0249	19.3909		24.4618	24.3857	19.3109
H292	5.39462	8.74288	1.77591		86.5984	77.8744	86.5984		2.88033	39.3357	12.7114		30.0137	33.0073	33.2114
Figure 4j	LC3-II/GAPDH
		shC				shUSP5				shUSP5+Beclin 1				shUSP5+Beclin 1L184+187A
A549	1	1	1		0.360962	0.567534	0.456987		1.01649	1.53785	0.952309		0.387355	0.51424	0.357631
H292	1	1	1		0.439481	0.575161	0.44697		0.909588	1.58957	1.21281		0.413943	0.575	0.416485
Figure 4k	SA-b-gal
		shC				shUSP5				shUSP5+Beclin 1				shUSP5+Beclin 1L184+187A
A549	1.53654	0.913607	2.01423		87.9542	80.7617	80.8472		11.1277	10.0283	10.6473		13.0436	9.08196	14.2799
H292	2.50223	1.26448	2.13233		80.608	81.334	67.461		8.39963	4.56006	9.83322		6.60032	7.05905	9.73805

## Sheet: Figure 5
Figure 5d	Remaining of USP5 protein (%)
		Vec				KRasG12V				KRasG12V+NAC
0	100	100	100		100	100	100		100	100	100
24	80.3483	91.9666	93.7392		85.4994	96.4676	96.097		73.0604	79.4812	85.9762
48	65.7013	62.5007	67.3019		73.5903	81.8743	87.3133		49.7919	53.547	64.0075
72	31.4053	46.8714	47.7038		90.642	70.6647	73.6783		39.0154	44.3734	29.0728
96	16.9058	27.03	26.4751		63.7948	73.7409	79.7643		27.4865	12.1272	11.3507
Figure 5m	Remaining of USP5 protein (%)
		USP5-HA				USP5-HA+KRasG12V				USP5C195A-HA				USP5C195A-HA+KRasG12V
0	100	100	100		100	100	100		100	100	100		100	100	100
24	96.8473	99.9751	95.2113		80.1223	97.6868	81.0595		62.6324	72.7313	55.5521		64.7176	63.8939	51.7442
48	67.8327	64.2599	84.8562		77.382	71.9855	78.0226		52.9407	68.3979	48.3586		53.6102	49.5817	41.8832
72	59.8859	37.3697	36.263		67.0948	83.8649	59.3767		32.066	40.1554	32.2291		36.5224	54.8733	33.9936
96	26.0363	29.1999	16.9938		53.2719	57.9514	61.1346		14.97	22.792	12.726		8.64236	46.6899	22.1388

## Sheet: Figure 6
Figure 6a	LC3-II/GAPDH
	Vec+shC		Vec+shUSP5 #1		Vec+shUSP5 #2		KRasG12V+shC		KRasG12V+shUSP5 #1		KRasG12V+shUSP5 #2
	1		0.372303		0.154675		1.81964		0.422855		0.468016
	1		0.465282		0.361246		1.74627		0.442026		0.455026
	1		0.296972		0.354519		1.6674		0.316538		0.375574
Figure 6b	SA-b-gal
	Vec+shC		Vec+shUSP5 #1		Vec+shUSP5 #2		KRasG12V+shC		KRasG12V+shUSP5 #1		KRasG12V+shUSP5 #2
	1.40349		79.1377		69.4258		3.74658		64.0682		75.9219
	2.56349		84.2487		84.9241		3.47563		83.5		85.1603
	6.27759		66.9403		66.3762		5.03735		67.0284		63.2326
Figure 6d	LC3-II/GAPDH
	Vec+shC		Vec+shBeclin 1 #1		Vec+shBeclin 1 #2		KRasG12V+shC		KRasG12V+shBeclin 1 #1		KRasG12V+shBeclin 1 #2
	1		0.100115		0.218853		1.66289		0.183199		0.27484
	1		0.110117		0.0401698		2.21387		0.0601041		0.166591
	1		0.548606		0.556851		2.38259		0.508513		0.39988
Figure 6e	SA-b-gal
	Vec+shC		Vec+shBeclin 1 #1		Vec+shBeclin 1 #2		KRasG12V+shC		KRasG12V+shBeclin 1 #1		KRasG12V+shBeclin 1 #2
	0.966972		68.7439		73.1166		2.28579		81.484		80.1292
	3.99872		77.9776		76.4686		3.22906		78.2416		79.9
	4.46141		59.3599		47.3559		6.08251		65.9365		55.507
Figure 6h	Wet lung weight (g)
	WT		KrasG12D/+		KrasG12D/+;shUSP5
	0.14		0.35		0.15
	0.16		0.33		0.15
	0.16		0.3		0.16
	0.15		0.26		0.19
	0.16		0.23		0.17
	0.13		0.27		0.16
	0.18		0.48		0.16
	0.19		0.48		0.17
Figure 6j	Tumor numbers/mouse
	WT		KrasG12D/+		KrasG12D/+;shUSP5
	0		27		7
	0		28		5
	0		27		4
	0		24		1
	0		29		0
	0		31		0
	0		34		5
	0		40		2
Figure 6l	Wet lung weight (g)
	KrasG12D/+;Becn1+/+		KrasG12D/+;Becn1-/-
	0.31		0.25
	0.4		0.24
	0.24		0.23
	0.27		0.24
	0.42		0.3
	0.42		0.15
	0.36		0.25
	0.24		0.11
Figure 6n	Tumor numbers/mouse
	KrasG12D/+;Becn1+/+		KrasG12D/+;Becn1-/-
	25		15
	22		16
	30		17
	40		9
	37		19
	34		16
	26		14
	33		11
Figure 6o	USP5 expression (AOD)					Beclin 1 expression (AOD)					p62/SQSTM1 expression (AOD)
	KrasG12D/+;Becn1+/+		KrasG12D/+;Becn1-/-			KrasG12D/+;Becn1+/+		KrasG12D/+;Becn1-/-			KrasG12D/+;Becn1+/+		KrasG12D/+;Becn1-/-
	0.13332		0.13332			0.202553		0.0853392			0.0805565		0.194853
	0.179693		0.179693			0.197511		0.102679			0.0831996		0.161967
	0.169965		0.169965			0.106904		0.0832244			0.0982687		0.213338
	0.163685		0.163685			0.15162		0.0931534			0.0843623		0.239348
	0.189866		0.189866			0.15833		0.0837195			0.0859635		0.240051
	0.17		0.18			0.21		0.05			0.07		0.23
	0.16		0.17			0.18		0.03			0.09		0.21
	0.18		0.16			0.15		0.06			0.08		0.15
Figure 6p	Ki67+ cells (%)					p53+ cells (%)					PAI-1 expression (AOD)
	KrasG12D/+;Becn1+/+		KrasG12D/+;Becn1-/-			KrasG12D/+;Becn1+/+		KrasG12D/+;Becn1-/-			KrasG12D/+;Becn1+/+		KrasG12D/+;Becn1-/-
	27.36		8.78694			1.47428		64.2973			0.056465		0.151019
	28.9343		8.5437			6.0699		33.095			0.046319		0.126585
	31.1069		8.38522			4.00222		53.3091			0.042959		0.10864
	18.676		6.20983			0.814191		47.6957			0.057283		0.186394
	26.7987		9.91709			1.01879		45.9133			0.041511		0.146436
	21		6			10.2		28			0.0464639		0.111741
	23		11			2		43			0.0997854		0.132254
	18		12			3		52			0.111741		0.176386

## Sheet: Supplementary Figure S1
Figure S1b	Relative GFP Intensity
	C	USP1	USP2	USP3	USP4	USP5	USP6	USP7	USP8	USP10	USP11	USP12	USP13	USP14	USP15	USP16	USP18	USP19	USP20	USP21	USP22	USP24	USP25	USP26	USP27X	USP29	USP30	USP33	USP35	USP36	USP37	USP38	USP39	USP40	USP42	USP43	USP44	USP45	USP46	USP47	USP48	USP49	USP50	USP51	USP52	USP53	EBSS
	1.03645	0.860465	0.775194	0.968992	0.953488	0.914729	1.19748	0.906977	1.27132	0.953488	1.02326	0.953488	0.906977	0.929204	1.21239	1.06195	0.929204	0.893805	0.938053	1.45133	0.946903	1.0177	1.0708	1.16514	0.981651	1.05505	1.07339	1.09174	0.990826	1.11009	1.15596	1.07339	1.11009	0.990826	1.26606	1.09565	1.18261	1.22609	0.947826	1.01739	1.05217	1.13913	1.03478	1.02609	1.06957	1.30435	0.923414
	1.00228	0.953488	0.534884	0.906977	1.03876	0.922481	1.22029	0.976744	1.2093	0.937984	1.05426	0.945736	0.846774	0.822581	1.04032	0.91129	0.854839	0.895161	0.83871	0.959677	0.767742	1.04839	1.04839	1.07258	0.91453	0.923077	0.948718	1.05128	0.41453	1.04274	1.04274	0.888889	1.00855	0.957265	1.00855	0.609402	0.91453	1.03419	0.940171	1.07692	1.08547	0.940171	0.81453	0.851282	0.726496	0.880342	0.84507
	0.990888	0.856156	0.992686	0.8846	0.989842	0.875274	1.14892	0.816335	1.29419	0.953623	0.935798	0.876067	1.07233	0.816335	1.05526	1.01829	0.878911	0.827712	0.901666	1.19748	0.901666	1.02966	0.998375	1.2885	0.921577	0.893133	0.938643	1.01544	1.09508	1.0126	0.97562	0.90451	0.787891	0.827712	0.952865	1.14913	1.0126	1.25437	0.870378		1.07517	1.08655	0.819179	0.836245	0.947176	1.18326	0.904722
	0.973804	0.872464	1.01159	0.901449	1.0087	0.833333	1.07982	0.831884	1.31884			0.892754	1.09275	0.839181	1.0848	1.04678	0.903509	0.850877	0.926901	1.23099	0.926901	1.05848	1.02632	1.32456	0.955752	0.926254	0.973451	1.0531	1.13569	1.05015	1.0118	0.938053	0.817109	0.858407	0.988201	1.16092	1.02299	1.26724	0.87931		1.08621	1.0977	0.827586	0.844828	0.956897	1.1954	0.768848
	0.996583	0.894967	0.999861	0.953774	1.11071	0.833333		0.765138	1.31072			0.880029	0.892779	1.1116	1.12035	1.11959		0.948695			0.907726	1.01621	1.10469	0.520971	0.754404		0.922982	1.19125	0.69552	1.02202	0.92197	0.773272	0.728443											0.893591			0.848384
	0.97763	0.939846	0.910325	0.737203	0.858027	0.809524		0.743731	1.31454			0.747322		0.764503	0.988929			0.55696					0.71036	0.970161	0.687128		1.15058	0.803805	0.900365	1.11579	0.809737
	0.96106					0.777778			1.25425					0.749564	0.940163
	1.02403					0.858801
	1.03728					0.823704
						0.889503
						0.926546

## Sheet: Supplementary Figure S2
Figure S2c	Cells (%)
A549	shC				shUSP5 #1				shUSP5 #2
subG1	1.16	0.7	3.15		3.26	3.92	2.17		3.36	3.03	1.12
G0/G1	60.96	58.2	60.15		77.42	67.96	75.77		79.15	68.61	68.03
S	30.04	32.95	30.06		16.24	14.38	17.09		13.83	17.25	21.86
G2/M	9	8.85	9.79		6.34	14.38	7.14		7.02	14.14	10.11
	Cells (%)
H292	shC				shUSP5 #1				shUSP5 #2
subG1	2.04	1.83	1.27		3.69	4.57	5.97		1.74	2.84	6.34
G0/G1	42.76	44.56	43.08		59.05	55.1	72.33		67.34	67.42	61
S	41.54	37.22	40.34		15.15	37.72	16.52		9.22	22.97	31.17
G2/M	15.7	18.22	16.59		25.8	7.18	11.15		23.44	9.61	7.84
Figure S2d	LC3-II/GAPDH
WP1130	0μM				2μM				4μM
A549	1	1	1		0.662767	0.623175	0.771611		0.562118	0.53671	0.652797
H292	1	1	1		0.572221	0.621435	0.633584		0.510793	0.46084	0.507479
Figure S2e	SA-b-gal
WP1130	0μM				2μM				4μM
A549	2.66879	1.66966	2.2558		41.778	45.6981	46.4414		56.4374	46.0874	54.8507
H292	7.99783	4.64769	1.35245		47.2928	48.2665	35.1211		56.2501	56.8442	68.3928
Figure S2g	LC3-II/GAPDH
		DMSO				WP1130+Vec				WP1130+USP5				WP1130+USP5W209A
A549	1	1	1		0.623738	0.517629	0.608948		1.09605	1.0793	1.13736		0.617335	0.394859	0.653987
H292	1	1	1		0.512265	0.472972	0.49379		1.20599	0.966003	1.15414		0.370188	0.562236	0.234945
Figure S2h	SA-b-gal
		DMSO				WP1130+Vec				WP1130+USP5				WP1130+USP5W209A
A549	5.042	2.90605	4.14287		45.375	58.6246	42.3808		4.51962	5.5382	5.33955		58.3777	52.8395	45.5987
H292	4.81135	4.51825	4.1551		65.4779	53.3971	60.0245		6.14514	5.86762	5.70092		55.6164	59.3717	56.315
Figure S2j
	USP5 expression (AOD)										Beclin 1 expression (AOD)										p53+ cells (%)									p62/SQSTM1 expression (AOD)
	shC		shUSP5		shUSP5+Beclin 1		shUSP5+Beclin 1S90+93A				shC		shUSP5		shUSP5+Beclin 1		shUSP5+Beclin 1S90+93A				shC		shUSP5		shUSP5+Beclin 1		shUSP5+Beclin 1S90+93A			shC		shUSP5		shUSP5+Beclin 1		shUSP5+Beclin 1S90+93A
	0.273089		0.0770809		0.0690734		0.0717829				0.198472		0.131399		0.333629		0.26501				1.99968		10.8313		6.19701		14.3504			0.0860526		0.259832		0.134487		0.191906
	0.266131		0.0709339		0.0804941		0.067323				0.186078		0.105433		0.283527		0.266194				3.89174		17.5332		4.36715		11.4741			0.103046		0.235028		0.111616		0.244877
	0.262055		0.0835406		0.0987092		0.0718136				0.213238		0.119895		0.286827		0.35663				3.39255		19.4035		4.99795		11.5159			0.104658		0.235644		0.0971019		0.22248
	0.228698		0.0657357		0.113155		0.0920515				0.2162		0.12032		0.314352		0.366889				2.72238		10.2324		4.20421		14.2446			0.103803		0.196382		0.113637		0.226581
	0.230564		0.0471964		0.0915182		0.0898063				0.205832		0.110888		0.315821		0.356724				2.20937		10.4862		3.17705		13.5038			0.08936		0.204784		0.117868		0.189921

## Sheet: Supplementary Figure S3 
Figure S3a	p53 mRNA level (Fold)
	shC				shUSP5 #1				shUSP5 #2
A549	0.976927	0.919568	1.1035		1.02342	1.01906	1.01242		1.01073	1.00582	1.18841
H292	0.982887	1.04987	0.967247		1.04461	1.07798	0.941346		1.2053	1.01688	0.809732
Figure S3b	SA-b-gal
	shC				shUSP5 #1				shUSP5 #2
A549	4.91372	2.92632	4.30846		78.6373	71.6036	74.5715		78.3333	69.0837	76.5218
H292	10.2233	6.14939	3.44808		83.1669	81.3654	70.513		77.6925	67.874	67.8534
SK-LU-1	0	1.13782	0.714286		0.625	0	1.563		1.61905	0.714286	0.869565
H1975	7.27743	9.25381	7.38358		6.60259	6.79353	8.96192		7.77974	9.72334	8.61322
H358	2.30776	1.85271	1.70002		1.02821	1.29058	1.51007		2.3486	2.38658	3.15314
H1299	5.18753	3.06373	9.64547		8.57632	8.07742	6.31108		6.43406	7.49806	10.2168
Figure S3c	USP5 expression (AOD)							Beclin 1 expression (AOD)							p53+ cells (%)							p62/SQSTM1 expression (AOD)
	shC		shUSP5		shUSP5+shp53			shC		shUSP5		shUSP5+shp53			shC		shUSP5		shUSP5+shp53			shC		shUSP5		shUSP5+shp53
	0.45378		0.191029		0.160925			0.437725		0.167311		0.16694			5.33634		11.1224		0			0.140992		0.452177		0.202015
	0.411133		0.168571		0.159566			0.426738		0.152676		0.164431			6.44414		21.7883		0			0.15181		0.44945		0.217894
	0.352538		0.137257		0.183017			0.356315		0.151348		0.168355			4.96952		27.4682		0			0.134528		0.419836		0.195718
	0.398886		0.129977		0.174209			0.411017		0.147871		0.170741			5.05557		16.3659		0			0.160416		0.456901		0.212265
	0.406787		0.134811		0.160797			0.317465		0.147768		0.141282			5.7972		9.39737		0			0.144154		0.354143		0.219312

## Sheet: Supplementary Figure S4
Figure S4a	SA-b-gal
	shC				shBeclin 1 #1				shBeclin 1 #2
A549	3.26384	5.41465	5.87407		67.4889	67.9546	72.138		65.2287	63.8099	61.883
H292	3.0303	4.79094	3.60297		68.7783	74.8464	70.7488		71.7312	77.2455	77.5776
SK-LU-1	0	1.13782	0.714286		0	0.740741	0.833333		0	0.833333	0.769231
H1975	7.27743	9.25381	7.38358		9.27843	7.8108	13.5119		10.3805	10.3407	9.70903
H358	2.30776	1.85271	1.70002		3.41316	3.58851	2.68757		1.36717	3.05217	1.64846
H1299	5.18753	3.06373	9.64547		4.34627	5.05842	9.00735		9.32685	7.01058	12.1932
Figure S4d	p53 mRNA level (Fold)
	shC				shBeclin 1 #1				shBeclin 1 #2
A549	1.00982	1.021	0.987909		0.767947	0.950405	0.990671		0.977561	0.953738	0.922799
H292	0.934749	1.04849	1.01677		0.990521	0.971553	1.05941		0.899164	0.955485	0.950298
Figure S4e	Remaining of p53 protein (%)
A549		shC				shBeclin 1
0	100	100	100		100	100	100
10	64.39	65.3162	74.6319		68.4128	66.2203	84.3462
20	49.7895	44.556	49.5587		65.102	57.2879	67.3351
30	36.2521	38.2942	22.6087		53.3526	46.7201	60.2631
40	25.8805	25.9811	15.4861		46.3977	43.2102	47.4656
	Remaining of p53 protein (%)
H292		shC				shBeclin 1
0	100	100	100		100	100	100
10	81.2133	72.3089	77.2827		75.9683	90.4106	91.5309
20	59.7109	56.4753	52.7993		64.6246	88.996	80.4816
30	44.9662	49.8223	45.5038		63.0241	66.8454	43.6845
40	26.4734	33.5864	45.0603		57.5249	58.0389	55.9927

[truncated: 2 more sheets: Supplementary Figure S5, Supplementary Figure S6]
